# Supplementary material for: Effect of Music-Based Interventions on Dental Anxiety During Restorative Dental Treatment: A Randomized Controlled Trial
Source: J Clin Med. 2026 Feb 4;15(3):1256. doi: 10.3390/jcm15031256 (PMC12898571; doi:10.3390/jcm15031256)
Supplement: Supplementary file 1 [file jcm-15-01256-s001.zip]

Archive with 1 entries (1 files):
- jcm-4118615-supplementary.pdf
